# Supplementary material for: Prognostic factors for persistent obstructive symptoms in patients with Hirschsprung disease following pull-through
Source: PLoS One. 2023 Sep 8;18(9):e0290430. doi: 10.1371/journal.pone.0290430 (PMC10490837; doi:10.1371/journal.pone.0290430)
Supplement: S1 Table — (XLSX) [file pone.0290430.s001.xlsx]

## Sheet: Sheet2
S1 Table
Patient No	Sex	Aganglionosis Type	Definitive Surgery	Persistent Obstructive Symptoms	Time to Incidence of Obstructive Symptoms
	(M/F)	(Short/Long/TCA)		(Y/N)	(days)
1	M	Short	Duhamel	N
2	F	Short	Duhamel	N
3	F	Short	TEPT	N
4	M	Short	TEPT	N
5	M	Short	TEPT	N
6	F	Short	TEPT	N
7	F	Short	TEPT	Y	512
8	M	Short	TEPT	N
9	F	Short	TEPT	Y	29
10	M	Short	TEPT	N
11	F	Short	Duhamel	N
12	M	Short	TEPT	N
13	M	Short	TEPT	Y	40
14	M	Short	TEPT	N
15	M	Short	TEPT	N
16	F	Short	TEPT	N
17	M	Short	TEPT	N
18	F	Short	TEPT	N
19	M	Short	TEPT	N
20	M	Long	Duhamel	N
21	M	Short	Duhamel	N
22	F	Short	TEPT	Y	68
23	M	Short	TEPT	Y	70
24	M	Short	TEPT	N
25	F	Short	TEPT	N
26	M	Short	TEPT	N
27	F	Short	TEPT	N
28	M	Short	TEPT	Y	21
29	M	Short	TEPT	Y	49
30	F	Short	Duhamel	N
31	M	Long	TEPT	N
32	M	Short	TEPT	Y	36
33	M	Short	Duhamel	N
34	M	Short	Duhamel	Y	196
35	M	Short	Transanal Swenson-like	N
36	M	Short	Duhamel	N
37	F	Short	Transanal Swenson-like	N
38	F	Short	TEPT	N
39	F	Short	TEPT	N
40	M	Short	TEPT	N
41	M	Short	TEPT	N
42	M	Long	Duhamel	N
43	M	Short	Duhamel	N
44	F	Short	TEPT	N
45	F	Short	TEPT	N
46	F	Short	TEPT	N
47	F	Short	TEPT	N
48	M	Short	Duhamel	N
49	M	Short	Duhamel	N
50	F	Short	Duhamel	N
51	M	Long	Duhamel	N
52	M	Short	TEPT	Y	10
53	M	Short	TEPT	N
54	M	Short	TEPT	N
55	F	Short	Duhamel	N
56	M	Short	Duhamel	N
57	F	Short	TEPT	N
58	M	Short	TEPT	N
59	F	Short	TEPT	Y	18
60	M	Short	Transanal Swenson-like	N
61	M	Short	TEPT	N
62	M	Short	TEPT	Y	14
63	M	Short	Duhamel	N
64	M	Short	Duhamel	N
65	M	Short	Transanal Swenson-like	N
66	M	Short	Transanal Swenson-like	Y	49
67	M	Short	TEPT	N
68	F	Short	Duhamel	N
69	M	Long	Duhamel	N
70	F	Short	TEPT	Y	223
71	F	Short	TEPT	N
72	M	TCA	Duhamel	N
73	M	Short	Transanal Swenson-like	N
74	M	Short	TEPT	Y	406
75	M	Short	Duhamel	N
76	F	Short	Transanal Swenson-like	N
77	F	Short	Transanal Swenson-like	N
78	M	Short	TEPT	Y	71
79	M	Short	TEPT	N
80	M	Short	TEPT	Y	16
81	M	Long	TEPT	N
82	M	Short	TEPT	N
83	M	Short	TEPT	N
84	M	Long	Duhamel	N
85	M	Short	Transanal Swenson-like	N
86	M	Short	Transanal Swenson-like	N
87	M	Short	TEPT	Y	13
88	F	Short	Duhamel	Y	44
89	F	Short	Duhamel	N
90	M	Short	Duhamel	N
91	F	Short	Duhamel	N
92	M	Short	Duhamel	N
93	M	Short	Transanal Swenson-like	Y	329
94	M	Short	Duhamel	N
95	M	Short	Duhamel	N
96	M	Short	Duhamel	N
97	F	Short	TEPT	N
98	M	Short	TEPT	N
99	M	Short	TEPT	N
100	M	Short	TEPT	Y	13
101	M	Short	Transanal Swenson-like	N
102	M	Short	Duhamel	N
103	F	Short	TEPT	N
104	M	Short	TEPT	N
105	M	TCA	Duhamel	N
106	M	Long	Duhamel	N
107	M	Short	Transanal Swenson-like	Y	28
108	M	Short	TEPT	N
109	M	Short	TEPT	N
110	F	Short	Duhamel	Y	14
111	F	Long	TEPT	Y	720
112	M	Short	TEPT	Y	63
113	M	Short	Duhamel	N
114	M	Short	Duhamel	N
M, male; F, female; TEPT, transanal endorectal pull-through; TCA, total colon aganglionosis
